# Supplementary material for: GA4GH phenopacket-driven characterization of genotype-phenotype correlations in Mendelian disorders
Source: Am J Hum Genet. 2025 Dec 23;113(1):57–70. doi: 10.1016/j.ajhg.2025.12.001 (PMC12824607; doi:10.1016/j.ajhg.2025.12.001)
Supplement: Table S2. Significant GPCs between categorical genotypes and phenotypes [file mmc2.xlsx]

## Sheet: hpo_fet
Cohort	HPO	Genotype A	Counts A	Genotype B	Counts B	p-val	adj. p
EHMT1	Attention deficit hyperactivity disorder [HP:0007018]	N Term Frameshift	4/8 (50%)	other	3/96 (3%)	0.000483	0.029
FBN1	Disproportionate tall stature [HP:0001519]	TB domain	2/40 (5%)	cbEGF	12/43 (28%)	0.007	0.029
FBN1	Ectopia lentis [HP:0001083]	TB domain	9/18 (50%)	cbEGF	48/59 (81%)	0.013	0.038
FBN1	Mitral valve prolapse [HP:0001634]	TB domain	1/28 (4%)	cbEGF	13/47 (28%)	0.012	0.038
FBN1	Proportionate short stature [HP:0003508]	TB domain	20/36 (56%)	cbEGF	0/24 (0%)	2.35e-06	2.35e-05
FBN1	Severe short stature [HP:0003510]	TB domain	15/36 (42%)	cbEGF	0/24 (0%)	0.000136	0.000904
FBN1	Short stature [HP:0004322]	TB domain	23/39 (59%)	cbEGF	0/24 (0%)	4.39e-07	8.79e-06
FBN1	Tall stature [HP:0000098]	TB domain	7/38 (18%)	cbEGF	21/40 (52%)	0.002	0.011
FBN1	Arachnodactyly [HP:0001166]	exon 37	0/8 (0%)	other	52/95 (55%)	0.003	0.019
FBN1	Ectopia lentis [HP:0001083]	exon 37	1/9 (11%)	other	78/100 (78%)	0.000112	0.001
FBN1	Stiff skin [HP:0030053]	exon 37	8/9 (89%)	other	0/50 (0%)	4.06e-09	8.52e-08
FBN1	Hyperextensibility of the finger joints [HP:0001187]	fs last two	2/2 (100%)	other	1/90 (1%)	0.000717	0.012
FBN1	Arachnodactyly [HP:0001166]	missense	34/81 (42%)	other	18/22 (82%)	0.001	0.026
FBN1	Hyperextensibility of the finger joints [HP:0001187]	missense	0/78 (0%)	other	3/14 (21%)	0.003	0.026
FBN1	Thoracic aortic aneurysm [HP:0012727]	missense	25/64 (39%)	other	12/14 (86%)	0.002	0.026
FBXL4	Feeding difficulties [HP:0011968]	missense/other OR other/other	23/24 (96%)	missense/missense	13/27 (48%)	0.000173	0.01
FGD1	Broad foot [HP:0001769]	Missense	1/7 (14%)	Other	14/15 (93%)	0.000622	0.032
GLI3	Anal atresia [HP:0002023]	Fs in mid region or splice	7/25 (28%)	other	3/57 (5%)	0.007	0.036
GLI3	Nail dysplasia [HP:0002164]	Fs in mid region or splice	7/20 (35%)	other	2/54 (4%)	0.001	0.009
GLI3	Preaxial foot polydactyly [HP:0001841]	Fs in mid region or splice	5/25 (20%)	other	32/57 (56%)	0.003	0.021
GLI3	Y-shaped metacarpals [HP:0006042]	Fs in mid region or splice	11/23 (48%)	other	4/56 (7%)	9.94e-05	0.001
GLI3	Y-shaped metatarsals [HP:0010567]	Fs in mid region or splice	11/19 (58%)	other	4/50 (8%)	3.25e-05	0.00078
GLI3	Anal atresia [HP:0002023]	Truncating variants in Exon 15	8/28 (29%)	other	2/54 (4%)	0.002	0.017
GLI3	Macrocephaly [HP:0000256]	Truncating variants in Exon 15	13/16 (81%)	other	15/42 (36%)	0.003	0.017
GLI3	Postaxial foot polydactyly [HP:0001830]	Truncating variants in Exon 15	9/20 (45%)	other	2/35 (6%)	0.000891	0.011
GLI3	Preaxial foot polydactyly [HP:0001841]	Truncating variants in Exon 15	7/28 (25%)	other	30/54 (56%)	0.01	0.05
GLI3	Syndactyly [HP:0001159]	Truncating variants in Exon 15	5/17 (29%)	other	33/38 (87%)	4.82e-05	0.001
GLI3	Macrocephaly [HP:0000256]	Variants in C-terminal third	13/15 (87%)	other	15/43 (35%)	0.000731	0.004
GLI3	Postaxial foot polydactyly [HP:0001830]	Variants in C-terminal third	9/16 (56%)	other	2/39 (5%)	7.35e-05	0.002
GLI3	Postaxial hand polydactyly [HP:0001162]	Variants in C-terminal third	15/16 (94%)	other	21/49 (43%)	0.00034	0.003
GLI3	Syndactyly [HP:0001159]	Variants in C-terminal third	5/16 (31%)	other	33/39 (85%)	0.000225	0.003
IKZF1	Recurrent pneumonia [HP:0006532]	p.Asn159Ser	7/9 (78%)	Other variant	7/39 (18%)	0.001	0.035
IKZF1	T-cell acute lymphoblastic leukemias [HP:0006727]	p.Asn159Ser	3/13 (23%)	Other variant	0/69 (0%)	0.003	0.047
ITPR1	Aniridia [HP:0000526]	GS Hotspot	14/20 (70%)	other	6/48 (12%)	6.13e-06	0.000159
ITPR1	Delayed ability to sit [HP:0025336]	GS Hotspot	13/13 (100%)	other	40/68 (59%)	0.003	0.03
ITPR1	Delayed ability to walk [HP:0031936]	GS Hotspot	14/14 (100%)	other	40/67 (60%)	0.003	0.03
ITPR1	Delayed gross motor development [HP:0002194]	GS Hotspot	18/18 (100%)	other	57/83 (69%)	0.005	0.032
ITPR1	Motor delay [HP:0001270]	GS Hotspot	19/19 (100%)	other	68/94 (72%)	0.006	0.032
ITPR1	Aniridia [HP:0000526]	IP3 binding	0/14 (0%)	other	20/54 (37%)	0.007	0.024
ITPR1	Delayed ability to sit [HP:0025336]	IP3 binding	11/11 (100%)	other	42/70 (60%)	0.013	0.043
ITPR1	Delayed ability to walk [HP:0031936]	IP3 binding	13/13 (100%)	other	41/68 (60%)	0.004	0.019
ITPR1	Delayed gross motor development [HP:0002194]	IP3 binding	18/18 (100%)	other	57/83 (69%)	0.005	0.024
ITPR1	Delayed speech and language development [HP:0000750]	IP3 binding	13/13 (100%)	other	37/63 (59%)	0.003	0.019
ITPR1	Motor delay [HP:0001270]	IP3 binding	24/24 (100%)	other	63/89 (71%)	0.002	0.019
ITPR1	Neurodevelopmental delay [HP:0012758]	IP3 binding	29/29 (100%)	other	70/90 (78%)	0.003	0.019
ITPR1	Nystagmus [HP:0000639]	IP3 binding	25/26 (96%)	other	53/78 (68%)	0.003	0.019
ITPR1	Delayed ability to sit [HP:0025336]	SV Deletion	0/19 (0%)	other	53/62 (85%)	4.56e-12	1.67e-11
ITPR1	Delayed ability to walk [HP:0031936]	SV Deletion	0/19 (0%)	other	54/62 (87%)	1.47e-12	7.57e-12
ITPR1	Delayed gross motor development [HP:0002194]	SV Deletion	0/19 (0%)	other	75/82 (91%)	4.04e-15	2.96e-14
ITPR1	Delayed speech and language development [HP:0000750]	SV Deletion	0/19 (0%)	other	50/57 (88%)	1.72e-12	7.57e-12
ITPR1	Global developmental delay [HP:0001263]	SV Deletion	0/19 (0%)	other	48/57 (84%)	1.81e-11	5.68e-11
ITPR1	Motor delay [HP:0001270]	SV Deletion	0/19 (0%)	other	87/94 (93%)	3.9e-16	4.29e-15
ITPR1	Neurodevelopmental delay [HP:0012758]	SV Deletion	0/19 (0%)	other	99/100 (99%)	4.07e-21	8.96e-20
ITPR1	Nystagmus [HP:0000639]	SV Deletion	17/17 (100%)	other	61/87 (70%)	0.006	0.016
KCNH5	Epileptic encephalopathy [HP:0200134]	Arg327His	15/15 (100%)	Arg333His	0/3 (0%)	0.001	0.032
KDM6A	Pulmonic stenosis [HP:0001642]	p.Asn891ValfsTer27	2/2 (100%)	Other	0/59 (0%)	0.000546	0.016
LMNA	Distal muscle weakness [HP:0002460]	Gly608=	0/15 (0%)	Other	36/97 (37%)	0.002	0.004
LMNA	Elevated hemoglobin A1c [HP:0040217]	Gly608=	0/15 (0%)	Other	79/110 (72%)	5.65e-08	6.77e-07
LMNA	Limb muscle weakness [HP:0003690]	Gly608=	0/15 (0%)	Other	38/99 (38%)	0.002	0.004
LMNA	Lipodystrophy [HP:0009125]	Gly608=	15/15 (100%)	Other	127/236 (54%)	0.000187	0.000747
LMNA	Muscle weakness [HP:0001324]	Gly608=	0/15 (0%)	Other	63/124 (51%)	6.07e-05	0.000364
LMNA	Proximal muscle weakness [HP:0003701]	Gly608=	0/15 (0%)	Other	53/114 (46%)	0.000363	0.001
LMNA	Proximal muscle weakness in upper limbs [HP:0008997]	Gly608=	0/15 (0%)	Other	35/102 (34%)	0.005	0.007
LMNA	Upper limb muscle weakness [HP:0003484]	Gly608=	0/15 (0%)	Other	35/96 (36%)	0.003	0.004
LMNA	Achilles tendon contracture [HP:0001771]	Upstream Tail (1-383)	17/81 (21%)	other	23/34 (68%)	3.37e-06	1.42e-05
LMNA	Atrioventricular block [HP:0001678]	Upstream Tail (1-383)	17/35 (49%)	other	8/117 (7%)	1.19e-07	1.5e-06
LMNA	Dilated cardiomyopathy [HP:0001644]	Upstream Tail (1-383)	35/69 (51%)	other	5/103 (5%)	2.2e-12	4.19e-11
LMNA	Elbow contracture [HP:0034391]	Upstream Tail (1-383)	17/79 (22%)	other	22/30 (73%)	9.63e-07	7.32e-06
LMNA	First degree atrioventricular block [HP:0011705]	Upstream Tail (1-383)	7/62 (11%)	other	2/116 (2%)	0.009	0.032
LMNA	Foot joint contracture [HP:0008366]	Upstream Tail (1-383)	17/77 (22%)	other	23/31 (74%)	6.7e-07	6.36e-06
LMNA	Hip contracture [HP:0003273]	Upstream Tail (1-383)	4/79 (5%)	other	9/30 (30%)	0.001	0.004
LMNA	Limb joint contracture [HP:0003121]	Upstream Tail (1-383)	19/79 (24%)	other	23/31 (74%)	2.06e-06	9.79e-06
LMNA	Lipodystrophy [HP:0009125]	Upstream Tail (1-383)	9/88 (10%)	other	133/163 (82%)	1.72e-29	6.52e-28
LMNA	Lower-limb joint contracture [HP:0005750]	Upstream Tail (1-383)	18/78 (23%)	other	23/31 (74%)	1.55e-06	8.43e-06
LMNA	Second degree atrioventricular block [HP:0011706]	Upstream Tail (1-383)	6/67 (9%)	other	1/116 (1%)	0.01	0.032
LMNA	Upper-limb joint contracture [HP:0100360]	Upstream Tail (1-383)	17/77 (22%)	other	22/30 (73%)	1.36e-06	8.43e-06
LMNA	Achilles tendon contracture [HP:0001771]	Upstream of NLS	21/85 (25%)	other	19/30 (63%)	0.000266	0.001
LMNA	Atrioventricular block [HP:0001678]	Upstream of NLS	17/36 (47%)	other	8/116 (7%)	2.11e-07	2.67e-06
LMNA	Dilated cardiomyopathy [HP:0001644]	Upstream of NLS	35/70 (50%)	other	5/102 (5%)	4.2e-12	7.98e-11
LMNA	Elbow contracture [HP:0034391]	Upstream of NLS	21/83 (25%)	other	18/26 (69%)	0.000104	0.000659
LMNA	First degree atrioventricular block [HP:0011705]	Upstream of NLS	7/63 (11%)	other	2/115 (2%)	0.01	0.033
LMNA	Foot joint contracture [HP:0008366]	Upstream of NLS	21/81 (26%)	other	19/27 (70%)	6.2e-05	0.000589
LMNA	Hip contracture [HP:0003273]	Upstream of NLS	4/83 (5%)	other	9/26 (35%)	0.000268	0.001
LMNA	Limb joint contracture [HP:0003121]	Upstream of NLS	23/83 (28%)	other	19/27 (70%)	0.000171	0.000814
LMNA	Lipodystrophy [HP:0009125]	Upstream of NLS	10/93 (11%)	other	132/158 (84%)	1.73e-31	6.58e-30
LMNA	Lower-limb joint contracture [HP:0005750]	Upstream of NLS	22/82 (27%)	other	19/27 (70%)	8.2e-05	0.000623
LMNA	Pancreatitis [HP:0001733]	Upstream of NLS	4/7 (57%)	other	14/110 (13%)	0.011	0.033
LMNA	Second degree atrioventricular block [HP:0011706]	Upstream of NLS	6/68 (9%)	other	1/115 (1%)	0.011	0.033
LMNA	Upper-limb joint contracture [HP:0100360]	Upstream of NLS	21/81 (26%)	other	18/26 (69%)	0.000123	0.000666
LMNA	Elevated hemoglobin A1c [HP:0040217]	missense	73/101 (72%)	other	6/24 (25%)	3.11e-05	0.00059
LMNA	Loss of truncal subcutaneous adipose tissue [HP:0009002]	missense	104/104 (100%)	other	4/11 (36%)	7.53e-09	2.86e-07
MPV17	Peripheral axonal neuropathy [HP:0003477]	Pro98Leu/Pro98Leu	3/3 (100%)	other/other OR Pro98Leu/other	1/22 (5%)	0.002	0.037
NBAS	Decreased circulating IgG concentration [HP:0004315]	missense/missense	1/12 (8%)	other/other OR missense/other	15/23 (65%)	0.002	0.035
NF1	Axillary freckling [HP:0000997]	Leu847Pro	50/61 (82%)	other	75/193 (39%)	3.55e-09	9.58e-08
NF1	Freckling [HP:0001480]	Leu847Pro	54/64 (84%)	other	223/331 (67%)	0.007	0.023
NF1	Glioma [HP:0009733]	Leu847Pro	18/67 (27%)	other	28/242 (12%)	0.003	0.013
NF1	Inguinal freckling [HP:0030052]	Leu847Pro	34/60 (57%)	other	58/189 (31%)	0.000392	0.003
NF1	Lisch nodules [HP:0009737]	Leu847Pro	22/42 (52%)	other	61/242 (25%)	0.000748	0.004
NF1	Neurofibroma [HP:0001067]	Leu847Pro	47/67 (70%)	other	111/341 (33%)	1.58e-08	2.14e-07
NF1	Neurofibroma by anatomical location [HP:0034761]	Leu847Pro	6/26 (23%)	other	17/247 (7%)	0.014	0.041
NF1	Optic nerve glioma [HP:0009734]	Leu847Pro	15/65 (23%)	other	24/287 (8%)	0.002	0.008
NF1	Plexiform neurofibroma [HP:0009732]	Leu847Pro	24/65 (37%)	other	44/325 (14%)	4.45e-05	0.0004
NF1	Axillary freckling [HP:0000997]	Met992del	0/14 (0%)	other	125/240 (52%)	8.57e-05	0.000686
NF1	Inguinal freckling [HP:0030052]	Met992del	0/14 (0%)	other	92/235 (39%)	0.003	0.008
NF1	Lipoma [HP:0012032]	Met992del	5/44 (11%)	other	4/284 (1%)	0.003	0.008
NF1	Lisch nodules [HP:0009737]	Met992del	3/36 (8%)	other	80/248 (32%)	0.003	0.008
NF1	Neurofibroma [HP:0001067]	Met992del	0/44 (0%)	other	158/364 (43%)	1.68e-10	2.68e-09
NF1	Plexiform neurofibroma [HP:0009732]	Met992del	0/44 (0%)	other	68/346 (20%)	0.0002	0.001
NF1	Freckling [HP:0001480]	Missense	181/278 (65%)	other	96/117 (82%)	0.00072	0.009
NF1	Glioma [HP:0009733]	Missense	35/282 (12%)	other	11/27 (41%)	0.000531	0.009
NF1	Lipoma [HP:0012032]	Missense	4/277 (1%)	other	5/51 (10%)	0.006	0.03
NF1	Neurofibroma by anatomical location [HP:0034761]	Missense	23/206 (11%)	other	0/67 (0%)	0.002	0.015
NF1	Spinal neurofibroma [HP:0009735]	Missense	23/228 (10%)	other	0/67 (0%)	0.003	0.021
NF1	Freckling [HP:0001480]	SV	53/60 (88%)	other	224/335 (67%)	0.000636	0.005
NF1	Glioma [HP:0009733]	SV	8/11 (73%)	other	38/298 (13%)	1.6e-05	0.000184
NF1	Neurofibroma [HP:0001067]	SV	41/60 (68%)	other	117/348 (34%)	6.03e-07	1.39e-05
NF1	Plexiform neurofibroma [HP:0009732]	SV	16/50 (32%)	other	52/340 (15%)	0.008	0.037
NF1	Scoliosis [HP:0002650]	SV	18/57 (32%)	other	38/308 (12%)	0.000971	0.006
NF1	Axillary freckling [HP:0000997]	p.Arg1830	20/79 (25%)	other	105/175 (60%)	3.66e-07	1.41e-06
NF1	Freckling [HP:0001480]	p.Arg1830	76/133 (57%)	other	201/262 (77%)	0.000111	0.000299
NF1	Glioma [HP:0009733]	p.Arg1830	2/136 (1%)	other	44/173 (25%)	2.36e-10	2.13e-09
NF1	Inguinal freckling [HP:0030052]	p.Arg1830	8/79 (10%)	other	84/170 (49%)	4.86e-10	3.28e-09
NF1	Lisch nodules [HP:0009737]	p.Arg1830	11/91 (12%)	other	72/193 (37%)	6.58e-06	1.97e-05
NF1	Neurofibroma [HP:0001067]	p.Arg1830	5/133 (4%)	other	153/275 (56%)	2.48e-28	6.71e-27
NF1	Neurofibroma by anatomical location [HP:0034761]	p.Arg1830	0/128 (0%)	other	23/145 (16%)	2.05e-07	9.23e-07
NF1	Optic nerve glioma [HP:0009734]	p.Arg1830	0/135 (0%)	other	39/217 (18%)	1.92e-09	1.04e-08
NF1	Plexiform neurofibroma [HP:0009732]	p.Arg1830	0/135 (0%)	other	68/255 (27%)	1.45e-14	1.96e-13
NF1	Pulmonic stenosis [HP:0001642]	p.Arg1830	13/105 (12%)	other	5/162 (3%)	0.005	0.011
NF1	Scoliosis [HP:0002650]	p.Arg1830	8/125 (6%)	other	48/240 (20%)	0.000402	0.000987
NF1	Spinal neurofibroma [HP:0009735]	p.Arg1830	0/128 (0%)	other	23/167 (14%)	1.9e-06	6.42e-06
PTPN11	Hypertelorism [HP:0000316]	Missense	37/41 (90%)	Other	0/12 (0%)	6.82e-09	2.73e-08
PTPN11	Intellectual disability, mild [HP:0001256]	Missense	8/23 (35%)	Other	0/12 (0%)	0.032	0.032
PTPN11	Pulmonic stenosis [HP:0001642]	Missense	18/34 (53%)	Other	0/12 (0%)	0.001	0.002
PTPN11	Webbed neck [HP:0000465]	Missense	15/20 (75%)	Other	0/12 (0%)	2.94e-05	5.88e-05
RPGRIP1	Eye poking [HP:0001483]	1107del/1107del OR 1107del/other	16/16 (100%)	other/other	19/41 (46%)	0.00013	0.002
SAMD9L	Neutropenia [HP:0001875]	Arg986Cys	7/9 (78%)	Ser626Leu	0/9 (0%)	0.002	0.008
SAMD9L	Pancytopenia [HP:0001876]	Arg986Cys	4/6 (67%)	Ser626Leu	0/9 (0%)	0.011	0.026
SAMD9L	Thrombocytopenia [HP:0001873]	Arg986Cys	7/9 (78%)	Ser626Leu	0/9 (0%)	0.002	0.008
SATB2	Cleft palate [HP:0000175]	Missense	11/49 (22%)	Other	59/105 (56%)	0.000111	0.002
SCN2A	Intellectual disability [HP:0001249]	I repeat	21/42 (50%)	Other	157/190 (83%)	2.59e-05	0.000415
SCN2A	Neurodevelopmental abnormality [HP:0012759]	I repeat	48/65 (74%)	Other	198/218 (91%)	0.001	0.009
SCN2A	Autism [HP:0000717]	Missense	59/146 (40%)	Other	33/43 (77%)	2.69e-05	8.61e-05
SCN2A	Focal-onset seizure [HP:0007359]	Missense	141/170 (83%)	Other	8/33 (24%)	8.66e-11	6.93e-10
SCN2A	Generalized-onset seizure [HP:0002197]	Missense	104/133 (78%)	Other	6/31 (19%)	1.43e-09	5.72e-09
SCN2A	Intellectual disability [HP:0001249]	Missense	144/198 (73%)	Other	34/34 (100%)	9.39e-05	0.00025
SCN2A	Motor seizure [HP:0020219]	Missense	146/175 (83%)	Other	6/31 (19%)	4.51e-12	7.22e-11
SCN2A	Neurodevelopmental abnormality [HP:0012759]	Missense	201/238 (84%)	Other	45/45 (100%)	0.001	0.003
SCN2A	Seizure [HP:0001250]	Missense	298/327 (91%)	Other	28/53 (53%)	1.57e-10	8.38e-10
SCO2	Hypertrophic cardiomyopathy [HP:0001639]	Glu140Lys/Glu140Lys	2/6 (33%)	other/other OR Glu140Lys/other	13/13 (100%)	0.004	0.027
SETD2	Delayed ability to walk [HP:0031936]	Arg1740Trp	8/8 (100%)	Other	1/10 (10%)	0.000411	0.003
SETD2	Hypertelorism [HP:0000316]	Arg1740Trp	11/11 (100%)	Other	5/23 (22%)	1.53e-05	0.00026
SETD2	Macrocephaly [HP:0000256]	Arg1740Trp	0/11 (0%)	Other	19/28 (68%)	0.000145	0.002
SETD2	Scoliosis [HP:0002650]	Arg1740Trp	6/6 (100%)	Other	2/14 (14%)	0.000722	0.005
SETD2	Severe global developmental delay [HP:0011344]	Arg1740Trp	9/9 (100%)	Other	0/12 (0%)	3.4e-06	0.000116
SETD2	Ventriculomegaly [HP:0002119]	Arg1740Trp	4/4 (100%)	Other	2/17 (12%)	0.003	0.012
SETD2	Wide nasal bridge [HP:0000431]	Arg1740Trp	9/9 (100%)	Other	2/9 (22%)	0.002	0.012
SETD2	Macrocephaly [HP:0000256]	Missense	4/24 (17%)	Other	15/15 (100%)	1.54e-07	6.32e-06
SMAD3	Osteoarthritis [HP:0002758]	p.Arg287Trp	19/19 (100%)	Other	7/19 (37%)	3.72e-05	0.000856
SMARCB1	Atypical teratoid/rhabdoid tumor [HP:0034401]	Structural variant	8/9 (89%)	Other	2/19 (11%)	0.000119	0.000594
SMARCB1	Embryonal neoplasm [HP:0002898]	Structural variant	8/8 (100%)	Other	2/19 (11%)	2.03e-05	0.000152
SMARCB1	Neoplasm by anatomical site [HP:0011793]	Structural variant	3/3 (100%)	Other	3/20 (15%)	0.011	0.028
SMARCB1	Neoplasm by histology [HP:0011792]	Structural variant	11/11 (100%)	Other	4/21 (19%)	1.06e-05	0.000152
SMARCB1	Neuroepithelial neoplasm [HP:0030063]	Structural variant	2/2 (100%)	Other	0/17 (0%)	0.006	0.018
SMARCB1	Rhabdoid tumor [HP:0034557]	Structural variant	4/4 (100%)	Other	2/19 (11%)	0.002	0.006
SMARCC2	Intellectual disability [HP:0001249]	c.3222del	1/6 (17%)	other	49/52 (94%)	6.99e-05	0.006
SPTAN1	Appendicular spasticity [HP:0034353]	Arg19Trp	21/21 (100%)	Other	2/15 (13%)	4.54e-08	1.89e-07
SPTAN1	Distal lower limb muscle weakness [HP:0009053]	Arg19Trp	8/15 (53%)	Other	1/20 (5%)	0.002	0.004
SPTAN1	Epileptic spasm [HP:0011097]	Arg19Trp	0/19 (0%)	Other	15/20 (75%)	7.71e-07	2.75e-06
SPTAN1	Infantile spasms [HP:0012469]	Arg19Trp	0/19 (0%)	Other	15/41 (37%)	0.001	0.003
SPTAN1	Intellectual disability [HP:0001249]	Arg19Trp	0/21 (0%)	Other	27/34 (79%)	1.76e-09	1.47e-08
SPTAN1	Lower limb muscle weakness [HP:0007340]	Arg19Trp	14/14 (100%)	Other	17/30 (57%)	0.003	0.007
SPTAN1	Lower limb spasticity [HP:0002061]	Arg19Trp	21/21 (100%)	Other	0/13 (0%)	1.08e-09	1.35e-08
SPTAN1	Microcephaly [HP:0000252]	Arg19Trp	0/21 (0%)	Other	19/45 (42%)	0.000245	0.000614
SPTAN1	Motor axonal neuropathy [HP:0007002]	Arg19Trp	0/16 (0%)	Other	12/19 (63%)	6.26e-05	0.000174
SPTAN1	Motor seizure [HP:0020219]	Arg19Trp	0/19 (0%)	Other	20/25 (80%)	3.34e-08	1.67e-07
SPTAN1	Peripheral axonal neuropathy [HP:0003477]	Arg19Trp	4/20 (20%)	Other	12/19 (63%)	0.01	0.017
SPTAN1	Seizure [HP:0001250]	Arg19Trp	2/21 (10%)	Other	35/40 (88%)	2.36e-09	1.47e-08
SPTAN1	Spastic paraplegia [HP:0001258]	Arg19Trp	21/21 (100%)	Other	0/20 (0%)	3.72e-12	9.29e-11
SPTAN1	Spasticity [HP:0001257]	Arg19Trp	21/21 (100%)	Other	5/18 (28%)	1.05e-06	3.3e-06
SPTAN1	Appendicular spasticity [HP:0034353]	missense	21/22 (95%)	other	2/14 (14%)	8.72e-07	8.14e-06
SPTAN1	Distal lower limb muscle weakness [HP:0009053]	missense	9/19 (47%)	other	0/16 (0%)	0.001	0.004
SPTAN1	Epileptic spasm [HP:0011097]	missense	2/22 (9%)	other	13/17 (76%)	2.93e-05	0.000137
SPTAN1	Infantile spasms [HP:0012469]	missense	2/29 (7%)	other	13/31 (42%)	0.002	0.005
SPTAN1	Intellectual disability [HP:0001249]	missense	9/32 (28%)	other	18/23 (78%)	0.000343	0.001
SPTAN1	Lower limb muscle weakness [HP:0007340]	missense	15/16 (94%)	other	16/28 (57%)	0.015	0.03
SPTAN1	Lower limb spasticity [HP:0002061]	missense	21/22 (95%)	other	0/12 (0%)	2.37e-08	6.58e-07
SPTAN1	Microcephaly [HP:0000252]	missense	4/34 (12%)	other	15/32 (47%)	0.002	0.005
SPTAN1	Motor axonal neuropathy [HP:0007002]	missense	0/19 (0%)	other	12/16 (75%)	2.18e-06	1.53e-05
SPTAN1	Motor seizure [HP:0020219]	missense	7/27 (26%)	other	13/17 (76%)	0.002	0.004
SPTAN1	Peripheral axonal neuropathy [HP:0003477]	missense	4/23 (17%)	other	12/16 (75%)	0.000669	0.002
SPTAN1	Seizure [HP:0001250]	missense	13/33 (39%)	other	24/28 (86%)	0.000248	0.000992
SPTAN1	Spastic paraplegia [HP:0001258]	missense	21/25 (84%)	other	0/16 (0%)	4.7e-08	6.58e-07
SPTAN1	Spasticity [HP:0001257]	missense	22/23 (96%)	other	4/16 (25%)	5.22e-06	2.92e-05
SPTAN1	Appendicular spasticity [HP:0034353]	truncating	0/8 (0%)	other	23/28 (82%)	4.25e-05	0.000266
SPTAN1	Hypotonia [HP:0001252]	truncating	1/11 (9%)	other	15/24 (62%)	0.004	0.015
SPTAN1	Lower limb spasticity [HP:0002061]	truncating	0/8 (0%)	other	21/26 (81%)	7.09e-05	0.000354
SPTAN1	Motor axonal neuropathy [HP:0007002]	truncating	12/12 (100%)	other	0/23 (0%)	1.2e-09	3e-08
SPTAN1	Peripheral axonal neuropathy [HP:0003477]	truncating	12/12 (100%)	other	4/27 (15%)	4.65e-07	5.82e-06
SPTAN1	Spastic paraplegia [HP:0001258]	truncating	0/8 (0%)	other	21/33 (64%)	0.001	0.005
SPTAN1	Spasticity [HP:0001257]	truncating	0/8 (0%)	other	26/31 (84%)	2.09e-05	0.000174
SUOX	Microcephaly [HP:0000252]	homodimerization/homodimerization OR homodimerization/Other	0/9 (0%)	Other/Other	10/12 (83%)	0.000221	0.003
TBCK	Developmental regression [HP:0002376]	R126*/R126*	9/12 (75%)	R126*/other OR other/other	2/22 (9%)	0.000183	0.003
TBCK	Macroglossia [HP:0000158]	R126*/R126*	11/12 (92%)	R126*/other OR other/other	3/22 (14%)	1.34e-05	0.00043
TBX1	Global developmental delay [HP:0001263]	Tyr418PhefsTer42	5/5 (100%)	Other	3/20 (15%)	0.001	0.023
TBX1	Narrow nose [HP:0000460]	Tyr418PhefsTer42	5/5 (100%)	Other	0/6 (0%)	0.002	0.024
TBX5	Upper limb phocomelia [HP:0009813]	Arg237Gln	7/22 (32%)	other	3/131 (2%)	4.55e-05	0.000728
TBX5	Ventricular septal defect [HP:0001629]	Arg237Gln	0/17 (0%)	other	61/73 (84%)	5.55e-11	1.78e-09
TBX5	Ventricular septal defect [HP:0001629]	missense	31/60 (52%)	other	30/30 (100%)	4.63e-07	1.48e-05
TGFBR1	Self-healing squamous epithelioma [HP:0034720]	Gly52Arg	7/7 (100%)	Other	11/33 (33%)	0.002	0.012
TGFBR1	Arterial tortuosity [HP:0005116]	MSSE var	1/19 (5%)	other	8/16 (50%)	0.005	0.026
TGFBR1	Hypertelorism [HP:0000316]	MSSE var	0/18 (0%)	other	15/19 (79%)	5.01e-07	4.01e-06
TGFBR1	Self-healing squamous epithelioma [HP:0034720]	MSSE var	18/19 (95%)	other	0/21 (0%)	1.68e-10	2.68e-09
UMOD	Hyperuricemia [HP:0002149]	EGF	14/32 (44%)	other	50/57 (88%)	1.77e-05	0.000106
UMOD	Hyperuricemia [HP:0002149]	cysteine	38/41 (93%)	other	26/48 (54%)	4.48e-05	0.000269
WWOX	Bilateral tonic-clonic seizure with focal onset [HP:0007334]	MAPT Interaction/MAPT Interaction OR MAPT Interaction/Other	0/18 (0%)	Other/Other	7/9 (78%)	4.05e-05	0.002
ZFX	Hyperparathyroidism [HP:0000843]	missense	7/9 (78%)	other	0/5 (0%)	0.021	0.021
ZMYM3	Cupped ear [HP:0000378]	R441	7/10 (70%)	other	1/23 (4%)	0.000202	0.012
